# Supplementary material for: The pulsating soft coral Xenia umbellata shows high resistance to warming when nitrate concentrations are low
Source: Sci Rep. 2022 Oct 6;12:16788. doi: 10.1038/s41598-022-21110-w (PMC9537297; doi:10.1038/s41598-022-21110-w)
Supplement: Supplementary file 2 — Supplementary Information 2. [file 41598_2022_21110_MOESM2_ESM.xlsx]

## Sheet: Temperatures (Fig. 1)
Day	Treatment	Tank	Temperature (°C)
1	LN	4	27.887
1	LN	5	28.2209
1	LN	10	28.7417
1	HN+W	2	28.0971
1	HN+W	8	28.2704
1	HN+W	9	28.1961
1	MN+W	1	27.9613
1	MN+W	7	28.456
1	MN+W	12	28.4564
1	LN+W	3	27.9982
1	LN+W	6	28.357
1	LN+W	11	28.3446
2	LN	4	27.7022
2	LN	5	27.9942
2	LN	10	28.3987
2	HN+W	2	28.0394
2	HN+W	8	28.1177
2	HN+W	9	27.8828
2	MN+W	1	27.92
2	MN+W	7	28.2539
2	MN+W	12	28.1219
2	LN+W	3	27.8583
2	LN+W	6	28.1219
2	LN+W	11	28.1838
3	LN	4	27.4071
3	LN	5	27.5221
3	LN	10	27.4609
3	HN+W	2	27.6451
3	HN+W	8	27.8013
3	HN+W	9	27.2152
3	MN+W	1	27.4483
3	MN+W	7	27.9123
3	MN+W	12	27.502
3	LN+W	3	27.5177
3	LN+W	6	27.7151
3	LN+W	11	27.4486
4	LN	4	27.53
4	LN	5	27.7232
4	LN	10	27.612
4	HN+W	2	27.8216
4	HN+W	8	27.9902
4	HN+W	9	27.4029
4	MN+W	1	27.6204
4	MN+W	7	28.0519
4	MN+W	12	27.6735
4	LN+W	3	27.7024
4	LN+W	6	27.871
4	LN+W	11	27.5955
5	LN	4	27.7145
5	LN	5	28.0271
5	LN	10	27.8788
5	HN+W	2	28.0189
5	HN+W	8	28.225
5	HN+W	9	27.6036
5	MN+W	1	27.7843
5	MN+W	7	28.3779
5	MN+W	12	27.8789
5	LN+W	3	27.8953
5	LN+W	6	28.192
5	LN+W	11	27.8541
6	LN	4	28.3082
6	LN	5	28.4692
6	LN	10	28.2996
6	HN+W	2	28.4653
6	HN+W	8	28.6968
6	HN+W	9	28.032
6	MN+W	1	28.2173
6	MN+W	7	28.908
6	MN+W	12	28.345
6	LN+W	3	28.3867
6	LN+W	6	28.6263
6	LN+W	11	28.2995
7	LN	4	28.8166
7	LN	5	28.8952
7	LN	10	28.7667
7	HN+W	2	29.0158
7	HN+W	8	29.0737
7	HN+W	9	28.4645
7	MN+W	1	28.6716
7	MN+W	7	29.2523
7	MN+W	12	28.7791
7	LN+W	3	28.9451
7	LN+W	6	29.0571
7	LN+W	11	28.7667
8	LN	4	28.3223
8	LN	5	28.5693
8	LN	10	28.4655
8	HN+W	2	28.7094
8	HN+W	8	28.6912
8	HN+W	9	28.0825
8	MN+W	1	28.4141
8	MN+W	7	28.8494
8	MN+W	12	28.4426
8	LN+W	3	28.5967
8	LN+W	6	28.7545
8	LN+W	11	28.4747
9	LN	4	27.1446
9	LN	5	27.6325
9	LN	10	27.5464
9	HN+W	2	27.5463
9	HN+W	8	27.7228
9	HN+W	9	27.3414
9	MN+W	1	27.2842
9	MN+W	7	27.883
9	MN+W	12	27.4439
9	LN+W	3	27.4439
9	LN+W	6	27.764
9	LN+W	11	27.4768
10	LN	4	26.8055
10	LN	5	27.1898
10	LN	10	27.0219
10	HN+W	2	26.9689
10	HN+W	8	27.3002
10	HN+W	9	26.7361
10	MN+W	1	26.5367
10	MN+W	7	27.407
10	MN+W	12	27.0097
10	LN+W	3	26.9852
10	LN+W	6	27.3249
10	LN+W	11	27.0056
11	LN	4	26.957
11	LN	5	27.3742
11	LN	10	27.1775
11	HN+W	2	27.2636
11	HN+W	8	27.3987
11	HN+W	9	26.8342
11	MN+W	1	26.9036
11	MN+W	7	27.5176
11	MN+W	12	27.202
11	LN+W	3	27.1407
11	LN+W	6	27.4849
11	LN+W	11	27.1693
12	LN	4	27.3575
12	LN	5	27.6118
12	LN	10	27.4643
12	HN+W	2	27.5668
12	HN+W	8	27.6612
12	HN+W	9	27.2267
12	MN+W	1	27.2636
12	MN+W	7	27.7804
12	MN+W	12	27.3988
12	LN+W	3	27.4849
12	LN+W	6	27.7228
12	LN+W	11	27.3905
13	LN	4	27.6657
13	LN	5	27.9082
13	LN	10	27.83
13	HN+W	2	27.9249
13	HN+W	8	28.1431
13	HN+W	9	27.5259
13	MN+W	1	27.6577
13	MN+W	7	28.2089
13	MN+W	12	27.83
13	LN+W	3	27.7686
13	LN+W	6	28.0647
13	LN+W	11	27.8094
14	LN	4	27.5177
14	LN	5	27.7761
14	LN	10	27.6611
14	HN+W	2	27.8092
14	HN+W	8	27.9696
14	HN+W	9	27.3823
14	MN+W	1	27.571
14	MN+W	7	28.0931
14	MN+W	12	27.6857
14	LN+W	3	27.7065
14	LN+W	6	27.9449
14	LN+W	11	27.6734
15	LN	4	26.6688
15	LN	5	26.9256
15	LN	10	26.9668
15	HN+W	2	26.8145
15	HN+W	8	27.0208
15	HN+W	9	26.8007
15	MN+W	1	26.6787
15	MN+W	7	27.1943
15	MN+W	12	26.8997
15	LN+W	3	26.8745
15	LN+W	6	27.1064
15	LN+W	11	26.9256
16	LN	4	26.1135
16	LN	5	26.5242
16	LN	10	26.4225
16	HN+W	2	26.4389
16	HN+W	8	26.4959
16	HN+W	9	26.2273
16	MN+W	1	26.2929
16	MN+W	7	26.6912
16	MN+W	12	26.3371
16	LN+W	3	26.3127
16	LN+W	6	26.6424
16	LN+W	11	26.3452
17	LN	4	27.0237
17	LN	5	26.9422
17	LN	10	27.0294
17	HN+W	2	28.0347
17	HN+W	8	27.2777
17	HN+W	9	27.2486
17	MN+W	1	28.4246
17	MN+W	7	27.2455
17	MN+W	12	28.2878
17	LN+W	3	27.4999
17	LN+W	6	27.6451
17	LN+W	11	27.1976
18	LN	4	27.6448
18	LN	5	27.945
18	LN	10	28.6757
18	HN+W	2	28.8702
18	HN+W	8	28.2621
18	HN+W	9	29.1365
18	MN+W	1	29.786
18	MN+W	7	28.3572
18	MN+W	12	30.4866
18	LN+W	3	28.4065
18	LN+W	6	28.8538
18	LN+W	11	28.8744
19	LN	4	27.5504
19	LN	5	27.8418
19	LN	10	28.5802
19	HN+W	2	28.7912
19	HN+W	8	28.4106
19	HN+W	9	29.4396
19	MN+W	1	29.4647
19	MN+W	7	28.3487
19	MN+W	12	29.5524
19	LN+W	3	28.3653
19	LN+W	6	28.8247
19	LN+W	11	28.5145
20	LN	4	27.8464
20	LN	5	27.8298
20	LN	10	28.4811
20	HN+W	2	28.8536
20	HN+W	8	28.4354
20	HN+W	9	29.2645
20	MN+W	1	29.3687
20	MN+W	7	28.3446
20	MN+W	12	28.4769
20	LN+W	3	28.4767
20	LN+W	6	28.5225
20	LN+W	11	28.2085
21	LN	4	27.6735
21	LN	5	27.456
21	LN	10	28.2333
21	HN+W	2	28.783
21	HN+W	8	28.4976
21	HN+W	9	29.1441
21	MN+W	1	29.1315
21	MN+W	7	28.1384
21	MN+W	12	28.4315
21	LN+W	3	28.4395
21	LN+W	6	28.1095
21	LN+W	11	28.0271
22	LN	4	26.7252
22	LN	5	26.859
22	LN	10	27.633
22	HN+W	2	28.812
22	HN+W	8	28.7004
22	HN+W	9	28.7541
22	MN+W	1	28.783
22	MN+W	7	28.0477
22	MN+W	12	28.1717
22	LN+W	3	28.3735
22	LN+W	6	27.9488
22	LN+W	11	27.8789
23	LN	4	25.6388
23	LN	5	26.0325
23	LN	10	26.8508
23	HN+W	2	29.3754
23	HN+W	8	29.0875
23	HN+W	9	28.5563
23	MN+W	1	29.0579
23	MN+W	7	27.9125
23	MN+W	12	28.3877
23	LN+W	3	28.1884
23	LN+W	6	27.8923
23	LN+W	11	27.88
24	LN	4	25.8224
24	LN	5	26.8146
24	LN	10	27.6605
24	HN+W	2	30.0667
24	HN+W	8	30.4042
24	HN+W	9	29.3419
24	MN+W	1	29.6253
24	MN+W	7	29.5968
24	MN+W	12	29.8614
24	LN+W	3	28.4454
24	LN+W	6	29.2145
24	LN+W	11	29.0794
25	LN	4	26.8796
25	LN	5	28.0565
25	LN	10	29.0156
25	HN+W	2	30.9757
25	HN+W	8	30.9335
25	HN+W	9	30.6469
25	MN+W	1	30.6591
25	MN+W	7	31.8039
25	MN+W	12	31.4425
25	LN+W	3	29.59
25	LN+W	6	30.63
25	LN+W	11	30.4991
26	LN	4	27.2309
26	LN	5	28.2458
26	LN	10	29.111
26	HN+W	2	31.0407
26	HN+W	8	30.6046
26	HN+W	9	30.765
26	MN+W	1	30.6179
26	MN+W	7	31.6307
26	MN+W	12	31.1295
26	LN+W	3	29.8621
26	LN+W	6	30.6561
26	LN+W	11	30.4538
27	LN	4	27.6288
27	LN	5	28.291
27	LN	10	29.1775
27	HN+W	2	31.3403
27	HN+W	8	30.6295
27	HN+W	9	30.9167
27	MN+W	1	30.7435
27	MN+W	7	31.8165
27	MN+W	12	30.3624
27	LN+W	3	30.3059
27	LN+W	6	30.718
27	LN+W	11	30.5201
28	LN	4	26.9569
28	LN	5	27.8585
28	LN	10	28.7872
28	HN+W	2	30.8496
28	HN+W	8	30.554
28	HN+W	9	30.4746
28	MN+W	1	30.6725
28	MN+W	7	31.4897
28	MN+W	12	29.891
28	LN+W	3	29.7655
28	LN+W	6	30.4323
28	LN+W	11	30.306
29	LN	4	26.7854
29	LN	5	27.9181
29	LN	10	28.8792
29	HN+W	2	30.8309
29	HN+W	8	30.6762
29	HN+W	9	30.6592
29	MN+W	1	31.0344
29	MN+W	7	31.608
29	MN+W	12	29.6661
29	LN+W	3	29.6696
29	LN+W	6	30.5492
29	LN+W	11	30.4702
30	LN	4	27.2083
30	LN	5	28.1853
30	LN	10	29.1613
30	HN+W	2	31.2509
30	HN+W	8	31.1029
30	HN+W	9	30.9017
30	MN+W	1	31.7653
30	MN+W	7	31.8165
30	MN+W	12	29.6659
30	LN+W	3	29.9714
30	LN+W	6	30.8179
30	LN+W	11	30.677
31	LN	4	27.6567
31	LN	5	28.426
31	LN	10	29.4695
31	HN+W	2	31.6406
31	HN+W	8	31.6052
31	HN+W	9	31.052
31	MN+W	1	31.9744
31	MN+W	7	31.9788
31	MN+W	12	30.9285
31	LN+W	3	30.4395
31	LN+W	6	31.0159
31	LN+W	11	31.2421
32	LN	4	27.0752
32	LN	5	28.1504
32	LN	10	29.6131
32	HN+W	2	31.7827
32	HN+W	8	32.2515
32	HN+W	9	31.1883
32	MN+W	1	32.0411
32	MN+W	7	31.9652
32	MN+W	12	32.1844
32	LN+W	3	30.1895
32	LN+W	6	30.8661
32	LN+W	11	31.9029
33	LN	4	26.6663
33	LN	5	27.7084
33	LN	10	29.0882
33	HN+W	2	31.3223
33	HN+W	8	32.387
33	HN+W	9	30.6169
33	MN+W	1	31.6371
33	MN+W	7	31.9395
33	MN+W	12	31.8744
33	LN+W	3	29.7096
33	LN+W	6	30.5014
33	LN+W	11	31.4375
34	LN	4	27.354
34	LN	5	28.2971
34	LN	10	29.5525
34	HN+W	2	31.8239
34	HN+W	8	33.0059
34	HN+W	9	30.9856
34	MN+W	1	32.0108
34	MN+W	7	32.7226
34	MN+W	12	32.6689
34	LN+W	3	30.2782
34	LN+W	6	31.114
34	LN+W	11	31.9479
35	LN	4	27.8897
35	LN	5	28.7069
35	LN	10	30.0235
35	HN+W	2	32.382
35	HN+W	8	33.2133
35	HN+W	9	31.5612
35	MN+W	1	32.5745
35	MN+W	7	33.1052
35	MN+W	12	33.047
35	LN+W	3	30.8719
35	LN+W	6	31.5477
35	LN+W	11	32.408
36	LN	4	27.88
36	LN	5	28.8407
36	LN	10	30.3254
36	HN+W	2	32.4802
36	HN+W	8	32.8938
36	HN+W	9	31.8849
36	MN+W	1	32.6641
36	MN+W	7	33.0738
36	MN+W	12	33.2092
36	LN+W	3	30.9507
36	LN+W	6	31.6407
36	LN+W	11	32.6548
37	LN	4	28.7471
37	LN	5	29.523
37	LN	10	30.6727
37	HN+W	2	33.1514
37	HN+W	8	32.7671
37	HN+W	9	32.4133
37	MN+W	1	32.912
37	MN+W	7	33.3179
37	MN+W	12	32.9304
37	LN+W	3	32.2509
37	LN+W	6	32.874
37	LN+W	11	32.7538

## Sheet: Survival (Fig. 2a)
Day	Tank	Treatment	Survival (%)
1	4	LN	100
1	5	LN	100
1	10	LN	100
1	2	HN+W	100
1	8	HN+W	100
1	9	HN+W	100
1	1	MN+W	100
1	7	MN+W	100
1	12	MN+W	100
1	3	LN+W	100
1	6	LN+W	100
1	11	LN+W	100
22	4	LN	100
22	5	LN	100
22	10	LN	100
22	2	HN+W	100
22	8	HN+W	100
22	9	HN+W	90
22	1	MN+W	100
22	7	MN+W	100
22	12	MN+W	100
22	3	LN+W	100
22	6	LN+W	100
22	11	LN+W	100
23	4	LN	100
23	5	LN	100
23	10	LN	100
23	2	HN+W	100
23	8	HN+W	100
23	9	HN+W	80
23	1	MN+W	100
23	7	MN+W	100
23	12	MN+W	100
23	3	LN+W	100
23	6	LN+W	100
23	11	LN+W	100
28	4	LN	100
28	5	LN	100
28	10	LN	100
28	2	HN+W	100
28	8	HN+W	100
28	9	HN+W	77.7778
28	1	MN+W	100
28	7	MN+W	100
28	12	MN+W	100
28	3	LN+W	100
28	6	LN+W	100
28	11	LN+W	100
36	4	LN	100
36	5	LN	100
36	10	LN	100
36	2	HN+W	77.7778
36	8	HN+W	77.7778
36	9	HN+W	66.6667
36	1	MN+W	100
36	7	MN+W	100
36	12	MN+W	100
36	3	LN+W	100
36	6	LN+W	100
36	11	LN+W	100

## Sheet: Growth rate (Fig. 2b)
All						Average (n=3)
Treatment	Tank	Colony	Time interval	Percent change in polyp number		Time interval	Tank	Treatment	Percent change in polyp number
LN	4	T4.1	days 1-5	22.3558		days 1-5	4	LN	9.00946
LN	4	T4.2	days 1-5	0.208333		days 1-5	5	LN	2.60557
LN	4	T4.3	days 1-5	4.46429		days 1-5	10	LN	7.2442
LN	5	T5.1	days 1-5	3.57143		days 6-12	4	LN	-1.18177
LN	5	T5.2	days 1-5	4.24528		days 6-12	5	LN	1.83471
LN	5	T5.3	days 1-5	0		days 6-12	10	LN	2.04708
LN	10	T10.1	days 1-5	8.43373		days13-19	4	LN	0.602364
LN	10	T10.2	days 1-5	5.26316		days13-19	5	LN	0.0377929
LN	10	T10.3	days 1-5	8.03571		days13-19	10	LN	-0.4329
LN	4	T4.1	days 6-12	-4.5		days 20-30	4	LN	-0.151515
LN	4	T4.2	days 6-12	0.47619		days 20-30	5	LN	0.0909091
LN	4	T4.3	days 6-12	0.420168		days 20-30	10	LN	0.0606061
LN	5	T5.1	days 6-12	1.7094		days 31-37	4	LN	0.14881
LN	5	T5.2	days 6-12	2.8169		days 31-37	5	LN	-0.0292398
LN	5	T5.3	days 6-12	0.4329		days 31-37	10	LN	-0.0917601
LN	10	T10.1	days 6-12	0.643501		days 1-5	2	HN+W	9.13292
LN	10	T10.2	days 6-12	2.67857		days 1-5	8	HN+W	11.8875
LN	10	T10.3	days 6-12	2.38095		days 1-5	9	HN+W	11.7902
LN	4	T4.1	days 13-19	0.319829		days 6-12	2	HN+W	-1.56862
LN	4	T4.2	days 13-19	0.226757		days 6-12	8	HN+W	2.97131
LN	4	T4.3	days 13-19	1.2605		days 6-12	9	HN+W	1.52119
LN	5	T5.1	days 13-19	0.113379		days13-19	2	HN+W	-0.130161
LN	5	T5.2	days 13-19	0		days13-19	8	HN+W	-1.1006
LN	5	T5.3	days 13-19	0		days13-19	9	HN+W	-0.210084
LN	10	T10.1	days 13-19	0		days 20-30	2	HN+W	-0.484848
LN	10	T10.2	days 13-19	0		days 20-30	8	HN+W	-0.787879
LN	10	T10.3	days 13-19	-1.2987		days 20-30	9	HN+W	-0.30303
LN	4	T4.1	days 20-30	0		days 31-37	2	HN+W	-10.6418
LN	4	T4.2	days 20-30	0		days 31-37	8	HN+W	-2.68313
LN	4	T4.3	days 20-30	-1.2285		days 31-37	9	HN+W	-8.27778
LN	5	T5.1	days 20-30	0.214746		days 1-5	1	MN+W	2.58783
LN	5	T5.2	days 20-30	0		days 1-5	7	MN+W	19.2727
LN	5	T5.3	days 20-30	0		days 1-5	12	MN+W	16.9016
LN	10	T10.1	days 20-30	0.0783699		days 6-12	1	MN+W	1.65276
LN	10	T10.2	days 20-30	0		days 6-12	7	MN+W	1.05125
LN	10	T10.3	days 20-30	0.227273		days 6-12	12	MN+W	1.21173
LN	4	T4.1	days 31-37	0		days13-19	1	MN+W	-0.322144
LN	4	T4.2	days 31-37	0		days13-19	7	MN+W	-0.3663
LN	4	T4.3	days 31-37	0.446429		days13-19	12	MN+W	0
LN	5	T5.1	days 31-37	0		days 20-30	1	MN+W	-0.69697
LN	5	T5.2	days 31-37	-0.56391		days 20-30	7	MN+W	0.0606061
LN	5	T5.3	days 31-37	0.47619		days 20-30	12	MN+W	-0.121212
LN	10	T10.1	days 31-37	0.2442		days 31-37	1	MN+W	-0.445586
LN	10	T10.2	days 31-37	-0.519481		days 31-37	7	MN+W	-0.629424
LN	10	T10.3	days 31-37	0		days 31-37	12	MN+W	-0.0377929
HN+W	2	T2.1	days 1-5	24.0506		days 1-5	3	LN+W	6.15526
HN+W	2	T2.2	days 1-5	0.909091		days 1-5	6	LN+W	-0.395257
HN+W	2	T2.3	days 1-5	2.43902		days 1-5	11	LN+W	8.01557
HN+W	8	T8.1	days 1-5	9.81013		days 6-12	3	LN+W	-0.724328
HN+W	8	T8.2	days 1-5	14.3939		days 6-12	6	LN+W	1.9555
HN+W	8	T8.3	days 1-5	11.4583		days 6-12	11	LN+W	0.725985
HN+W	9	T9.1	days 1-5	11.5979		days13-19	3	LN+W	0.252734
HN+W	9	T9.2	days 1-5	9.88372		days13-19	6	LN+W	-2.17553
HN+W	9	T9.3	days 1-5	13.8889		days13-19	11	LN+W	1.4565
HN+W	2	T2.1	days 6-12	-4.96894		days 20-30	3	LN+W	-0.181818
HN+W	2	T2.2	days 6-12	0.250627		days 20-30	6	LN+W	0.333333
HN+W	2	T2.3	days 6-12	-1.42857		days 20-30	11	LN+W	-0.242424
HN+W	8	T8.1	days 6-12	1.75439		days 31-37	3	LN+W	0.470672
HN+W	8	T8.2	days 6-12	2.00501		days 31-37	6	LN+W	0.201601
HN+W	8	T8.3	days 6-12	3.98671		days 31-37	11	LN+W	0.247081
HN+W	9	T9.1	days 6-12	-0.4329
HN+W	9	T9.2	days 6-12	1.78571
HN+W	9	T9.3	days 6-12	2.67857
HN+W	2	T2.1	days 13-19	0
HN+W	2	T2.2	days 13-19	-0.738916
HN+W	2	T2.3	days 13-19	0.348432
HN+W	8	T8.1	days 13-19	0.345622
HN+W	8	T8.2	days 13-19	0
HN+W	8	T8.3	days 13-19	-3.64742
HN+W	9	T9.1	days 13-19	0
HN+W	9	T9.2	days 13-19	-0.630252
HN+W	9	T9.3	days 13-19	0
HN+W	2	T2.1	days 20-30	0
HN+W	2	T2.2	days 20-30	-0.330579
HN+W	2	T2.3	days 20-30	-3.0303
HN+W	8	T8.1	days 20-30	-1.78955
HN+W	8	T8.2	days 20-30	-0.151515
HN+W	8	T8.3	days 20-30	0
HN+W	9	T9.1	days 20-30	-1.18577
HN+W	9	T9.2	days 20-30	-2.0979
HN+W	9	T9.3	days 20-30	12.2995
HN+W	2	T2.1	days 31-37	-3.35404
HN+W	2	T2.2	days 31-37	-14.2857
HN+W	2	T2.3	days 31-37	-14.2857
HN+W	8	T8.1	days 31-37	-6.02241
HN+W	8	T8.2	days 31-37	-1.21065
HN+W	8	T8.3	days 31-37	-0.816327
HN+W	9	T9.1	days 31-37	-10.8333
HN+W	9	T9.2	days 31-37	0.285714
HN+W	9	T9.3	days 31-37	-14.2857
MN+W	1	T1.1	days 1-5	3.67647
MN+W	1	T1.2	days 1-5	1.40845
MN+W	1	T1.3	days 1-5	2.67857
MN+W	7	T7.1	days 1-5	16.7808
MN+W	7	T7.2	days 1-5	29.7872
MN+W	7	T7.3	days 1-5	11.25
MN+W	12	T12.1	days 1-5	20.1493
MN+W	12	T12.2	days 1-5	19.4444
MN+W	12	T12.3	days 1-5	11.1111
MN+W	1	T1.1	days 6-12	3.7037
MN+W	1	T1.2	days 6-12	0.185529
MN+W	1	T1.3	days 6-12	0.921659
MN+W	7	T7.1	days 6-12	0.566893
MN+W	7	T7.2	days 6-12	-2.89116
MN+W	7	T7.3	days 6-12	4.20168
MN+W	12	T12.1	days 6-12	0.576037
MN+W	12	T12.2	days 6-12	0.291545
MN+W	12	T12.3	days 6-12	2.1645
MN+W	1	T1.1	days 13-19	-1.1544
MN+W	1	T1.2	days 13-19	0.18797
MN+W	1	T1.3	days 13-19	0
MN+W	7	T7.1	days 13-19	0
MN+W	7	T7.2	days 13-19	0
MN+W	7	T7.3	days 13-19	-1.0989
MN+W	12	T12.1	days 13-19	0
MN+W	12	T12.2	days 13-19	0
MN+W	12	T12.3	days 13-19	0
MN+W	1	T1.1	days 20-30	0
MN+W	1	T1.2	days 20-30	-2.71547
MN+W	1	T1.3	days 20-30	0
MN+W	7	T7.1	days 20-30	0.071582
MN+W	7	T7.2	days 20-30	0
MN+W	7	T7.3	days 20-30	0.252525
MN+W	12	T12.1	days 20-30	0
MN+W	12	T12.2	days 20-30	-0.185529
MN+W	12	T12.3	days 20-30	-0.58651
MN+W	1	T1.1	days 31-37	-0.470958
MN+W	1	T1.2	days 31-37	0
MN+W	1	T1.3	days 31-37	-0.865801
MN+W	7	T7.1	days 31-37	-1.11607
MN+W	7	T7.2	days 31-37	0
MN+W	7	T7.3	days 31-37	-0.772201
MN+W	12	T12.1	days 31-37	-0.113379
MN+W	12	T12.2	days 31-37	0
MN+W	12	T12.3	days 31-37	0
LN+W	3	T3.1	days 1-5	3.4
LN+W	3	T3.2	days 1-5	13.75
LN+W	3	T3.3	days 1-5	1.31579
LN+W	6	T6.1	days 1-5	0
LN+W	6	T6.2	days 1-5	1.08696
LN+W	6	T6.3	days 1-5	-2.27273
LN+W	11	T11.1	days 1-5	6.43939
LN+W	11	T11.2	days 1-5	8.78378
LN+W	11	T11.3	days 1-5	8.82353
LN+W	3	T3.1	days 6-12	1.48423
LN+W	3	T3.2	days 6-12	-1.93452
LN+W	3	T3.3	days 6-12	-2.10084
LN+W	6	T6.1	days 6-12	3.28185
LN+W	6	T6.2	days 6-12	0.396825
LN+W	6	T6.3	days 6-12	2.04082
LN+W	11	T11.1	days 6-12	3.00325
LN+W	11	T11.2	days 6-12	0.808625
LN+W	11	T11.3	days 6-12	-1.86335
LN+W	3	T3.1	days 13-19	0.45208
LN+W	3	T3.2	days 13-19	0.714286
LN+W	3	T3.3	days 13-19	-0.408163
LN+W	6	T6.1	days 13-19	-2.53968
LN+W	6	T6.2	days 13-19	-2.12355
LN+W	6	T6.3	days 13-19	-1.86335
LN+W	11	T11.1	days 13-19	0.70373
LN+W	11	T11.2	days 13-19	0.808625
LN+W	11	T11.3	days 13-19	2.85714
LN+W	3	T3.1	days 20-30	0
LN+W	3	T3.2	days 20-30	0.108225
LN+W	3	T3.3	days 20-30	-1.87166
LN+W	6	T6.1	days 20-30	0
LN+W	6	T6.2	days 20-30	1.1544
LN+W	6	T6.3	days 20-30	1.36364
LN+W	11	T11.1	days 20-30	0
LN+W	11	T11.2	days 20-30	-1.46104
LN+W	11	T11.3	days 20-30	0.378788
LN+W	3	T3.1	days 31-37	-0.175285
LN+W	3	T3.2	days 31-37	0
LN+W	3	T3.3	days 31-37	1.5873
LN+W	6	T6.1	days 31-37	0.3861
LN+W	6	T6.2	days 31-37	-0.402414
LN+W	6	T6.3	days 31-37	0.621118
LN+W	11	T11.1	days 31-37	-0.134138
LN+W	11	T11.2	days 31-37	0.303951
LN+W	11	T11.3	days 31-37	0.571429

## Sheet: Pulsation rate (Fig. 3a)
All						Average (n=3)
Day	Tank	Treatment	Colony	Pulsation rate (beats / minute)		Day	Tank	Treatment	Pulsation rate (beats / minute)
1	4	LN	T4.1	42.6667		1	4	LN	40.4444
1	4	LN	T4.2	40.6667		1	5	LN	44.6667
1	4	LN	T4.3	38		1	10	LN	46.8889
1	5	LN	T5.1	44.6667		1	2	HN+W	42.2222
1	5	LN	T5.2	46.6667		1	8	HN+W	41.7778
1	5	LN	T5.3	42.6667		1	9	HN+W	43.5556
1	10	LN	T10.1	48.6667		1	1	MN+W	42.8889
1	10	LN	T10.2	45.3333		1	7	MN+W	44.4444
1	10	LN	T10.3	46.6667		1	12	MN+W	43.3333
1	2	HN+W	T2.1	43.3333		1	3	LN+W	41.7778
1	2	HN+W	T2.2	41.3333		1	6	LN+W	42
1	2	HN+W	T2.3	42		1	11	LN+W	45.1111
1	8	HN+W	T8.1	43.3333		8	4	LN	47.7778
1	8	HN+W	T8.2	43.3333		8	5	LN	48.6667
1	8	HN+W	T8.3	38.6667		8	10	LN	46.2222
1	9	HN+W	T9.1	43.3333		8	2	HN+W	46.2222
1	9	HN+W	T9.2	46		8	8	HN+W	48.6667
1	9	HN+W	T9.3	41.3333		8	9	HN+W	50.6667
1	1	MN+W	T1.1	43.3333		8	1	MN+W	47.7778
1	1	MN+W	T1.2	45.3333		8	7	MN+W	46.4444
1	1	MN+W	T1.3	40		8	12	MN+W	49.5556
1	7	MN+W	T7.1	45.3333		8	3	LN+W	47.3333
1	7	MN+W	T7.2	43.3333		8	6	LN+W	46.8889
1	7	MN+W	T7.3	44.6667		8	11	LN+W	45.7778
1	12	MN+W	T12.1	46		15	4	LN	48
1	12	MN+W	T12.2	37.3333		15	5	LN	49.7778
1	12	MN+W	T12.3	46.6667		15	10	LN	51.3333
1	3	LN+W	T3.1	42		15	2	HN+W	9.11111
1	3	LN+W	T3.2	42		15	8	HN+W	47.1111
1	3	LN+W	T3.3	41.3333		15	9	HN+W	42
1	6	LN+W	T6.1	46		15	1	MN+W	50.8889
1	6	LN+W	T6.2	44		15	7	MN+W	50.4444
1	6	LN+W	T6.3	36		15	12	MN+W	51.7778
1	11	LN+W	T11.1	45.3333		15	3	LN+W	48
1	11	LN+W	T11.2	46.6667		15	6	LN+W	46.8889
1	11	LN+W	T11.3	43.3333		15	11	LN+W	49.5556
8	4	LN	T4.1	48		22	4	LN	47.3333
8	4	LN	T4.2	48		22	5	LN	51.7778
8	4	LN	T4.3	47.3333		22	10	LN	49.1111
8	5	LN	T5.1	49.3333		22	2	HN+W	0
8	5	LN	T5.2	47.3333		22	8	HN+W	1.33333
8	5	LN	T5.3	49.3333		22	9	HN+W	2.44444
8	10	LN	T10.1	50.6667		22	1	MN+W	43.3333
8	10	LN	T10.2	46.6667		22	7	MN+W	51.7778
8	10	LN	T10.3	41.3333		22	12	MN+W	51.5556
8	2	HN+W	T2.1	49.3333		22	3	LN+W	48
8	2	HN+W	T2.2	46.6667		22	6	LN+W	51.7778
8	2	HN+W	T2.3	42.6667		22	11	LN+W	45.5556
8	8	HN+W	T8.1	48.6667		28	4	LN	40.8889
8	8	HN+W	T8.2	48		28	5	LN	46.6667
8	8	HN+W	T8.3	49.3333		28	10	LN	46.8889
8	9	HN+W	T9.1	51.3333		28	2	HN+W	15.7778
8	9	HN+W	T9.2	52		28	8	HN+W	11.3333
8	9	HN+W	T9.3	48.6667		28	9	HN+W	7.55556
8	1	MN+W	T1.1	50.6667		28	1	MN+W	42.2222
8	1	MN+W	T1.2	49.3333		28	7	MN+W	39.1111
8	1	MN+W	T1.3	43.3333		28	12	MN+W	48.2222
8	7	MN+W	T7.1	48		28	3	LN+W	44.4444
8	7	MN+W	T7.2	45.3333		28	6	LN+W	36
8	7	MN+W	T7.3	46		28	11	LN+W	42.8889
8	12	MN+W	T12.1	49.3333		36	4	LN	46
8	12	MN+W	T12.2	49.3333		36	5	LN	47.3333
8	12	MN+W	T12.3	50		36	10	LN	34.4444
8	3	LN+W	T3.1	47.3333		36	2	HN+W	0
8	3	LN+W	T3.2	46.6667		36	8	HN+W	0
8	3	LN+W	T3.3	48		36	9	HN+W	0
8	6	LN+W	T6.1	46.6667		36	1	MN+W	0
8	6	LN+W	T6.2	46.6667		36	7	MN+W	0
8	6	LN+W	T6.3	47.3333		36	12	MN+W	0
8	11	LN+W	T11.1	49.3333		36	3	LN+W	36
8	11	LN+W	T11.2	46.6667		36	6	LN+W	32.2222
8	11	LN+W	T11.3	41.3333		36	11	LN+W	1.55556
15	4	LN	T4.1	49.3333
15	4	LN	T4.2	46
15	4	LN	T4.3	48.6667
15	5	LN	T5.1	50
15	5	LN	T5.2	49.3333
15	5	LN	T5.3	50
15	10	LN	T10.1	50.6667
15	10	LN	T10.2	51.3333
15	10	LN	T10.3	52
15	2	HN+W	T2.1	0
15	2	HN+W	T2.2	27.3333
15	2	HN+W	T2.3	0
15	8	HN+W	T8.1	44.6667
15	8	HN+W	T8.2	51.3333
15	8	HN+W	T8.3	45.3333
15	9	HN+W	T9.1	36.6667
15	9	HN+W	T9.2	44
15	9	HN+W	T9.3	45.3333
15	1	MN+W	T1.1	50.6667
15	1	MN+W	T1.2	50.6667
15	1	MN+W	T1.3	51.3333
15	7	MN+W	T7.1	51.3333
15	7	MN+W	T7.2	49.3333
15	7	MN+W	T7.3	50.6667
15	12	MN+W	T12.1	53.3333
15	12	MN+W	T12.2	51.3333
15	12	MN+W	T12.3	50.6667
15	3	LN+W	T3.1	47.3333
15	3	LN+W	T3.2	48.6667
15	3	LN+W	T3.3	48
15	6	LN+W	T6.1	48
15	6	LN+W	T6.2	46
15	6	LN+W	T6.3	46.6667
15	11	LN+W	T11.1	49.3333
15	11	LN+W	T11.2	50
15	11	LN+W	T11.3	49.3333
22	4	LN	T4.1	44
22	4	LN	T4.2	50.6667
22	4	LN	T4.3	47.3333
22	5	LN	T5.1	52.6667
22	5	LN	T5.2	50.6667
22	5	LN	T5.3	52
22	10	LN	T10.1	49.3333
22	10	LN	T10.2	47.3333
22	10	LN	T10.3	50.6667
22	2	HN+W	T2.1	0
22	2	HN+W	T2.2	0
22	2	HN+W	T2.3	0
22	8	HN+W	T8.1	0
22	8	HN+W	T8.2	1.33333
22	8	HN+W	T8.3	2.66667
22	9	HN+W	T9.1	3.33333
22	9	HN+W	T9.2	4
22	9	HN+W	T9.3	0
22	1	MN+W	T1.1	50.6667
22	1	MN+W	T1.2	47.3333
22	1	MN+W	T1.3	32
22	7	MN+W	T7.1	52.6667
22	7	MN+W	T7.2	50.6667
22	7	MN+W	T7.3	52
22	12	MN+W	T12.1	51.3333
22	12	MN+W	T12.2	51.3333
22	12	MN+W	T12.3	52
22	3	LN+W	T3.1	44
22	3	LN+W	T3.2	51.3333
22	3	LN+W	T3.3	48.6667
22	6	LN+W	T6.1	52.6667
22	6	LN+W	T6.2	50.6667
22	6	LN+W	T6.3	52
22	11	LN+W	T11.1	42
22	11	LN+W	T11.2	46
22	11	LN+W	T11.3	48.6667
28	4	LN	T4.1	36
28	4	LN	T4.2	45.3333
28	4	LN	T4.3	41.3333
28	5	LN	T5.1	45.3333
28	5	LN	T5.2	47.3333
28	5	LN	T5.3	47.3333
28	10	LN	T10.1	48.6667
28	10	LN	T10.2	44.6667
28	10	LN	T10.3	47.3333
28	2	HN+W	T2.1	16
28	2	HN+W	T2.2	23.3333
28	2	HN+W	T2.3	8
28	8	HN+W	T8.1	2.66667
28	8	HN+W	T8.2	31.3333
28	8	HN+W	T8.3	0
28	9	HN+W	T9.1	0.666667
28	9	HN+W	T9.2	17.3333
28	9	HN+W	T9.3	4.66667
28	1	MN+W	T1.1	39.3333
28	1	MN+W	T1.2	40.6667
28	1	MN+W	T1.3	46.6667
28	7	MN+W	T7.1	40.6667
28	7	MN+W	T7.2	38
28	7	MN+W	T7.3	38.6667
28	12	MN+W	T12.1	46.6667
28	12	MN+W	T12.2	48
28	12	MN+W	T12.3	50
28	3	LN+W	T3.1	44
28	3	LN+W	T3.2	43.3333
28	3	LN+W	T3.3	46
28	6	LN+W	T6.1	39.3333
28	6	LN+W	T6.2	30.6667
28	6	LN+W	T6.3	38
28	11	LN+W	T11.1	40
28	11	LN+W	T11.2	44
28	11	LN+W	T11.3	44.6667
36	4	LN	T4.1	46
36	4	LN	T4.2	46.6667
36	4	LN	T4.3	45.3333
36	5	LN	T5.1	46.6667
36	5	LN	T5.2	48
36	5	LN	T5.3	47.3333
36	10	LN	T10.1	42.6667
36	10	LN	T10.2	39.3333
36	10	LN	T10.3	21.3333
36	2	HN+W	T2.1	0
36	2	HN+W	T2.2	0
36	2	HN+W	T2.3	0
36	8	HN+W	T8.1	0
36	8	HN+W	T8.2	0
36	8	HN+W	T8.3	0
36	9	HN+W	T9.1	0
36	9	HN+W	T9.2	0
36	9	HN+W	T9.3	0
36	1	MN+W	T1.1	0
36	1	MN+W	T1.2	0
36	1	MN+W	T1.3	0
36	7	MN+W	T7.1	0
36	7	MN+W	T7.2	0
36	7	MN+W	T7.3	0
36	12	MN+W	T12.1	0
36	12	MN+W	T12.2	0
36	12	MN+W	T12.3	0
36	3	LN+W	T3.1	35.3333
36	3	LN+W	T3.2	36
36	3	LN+W	T3.3	36.6667
36	6	LN+W	T6.1	34.6667
36	6	LN+W	T6.2	31.3333
36	6	LN+W	T6.3	30.6667
36	11	LN+W	T11.1	3.33333
36	11	LN+W	T11.2	1.33333
36	11	LN+W	T11.3	0

## Sheet: P gross and R (Fig. 3b + S1)
Day	Tank	Treatment	R (mg O2 m-2 h-1)	Pgross (mg O2 m-2 h-1)
1	4	LN	-48.535	151.121
1	5	LN	-43.9326	108.872
1	10	LN	-52.0311	135.515
1	2	HN+W	-76.9655	217
1	8	HN+W	-49.7724	150.139
1	9	HN+W	-51.5887	133.583
1	1	MN+W	-49.6673	112.93
1	7	MN+W	-74.1724	169.048
1	12	MN+W	-51.2272	128.128
1	3	LN+W	-65.1752	179.547
1	6	LN+W	-51.5307	110.326
1	11	LN+W	-42.1874	125.199
8	4	LN	-52.4888	109.082
8	5	LN	-36.8745	80.7638
8	10	LN	-33.9168	73.448
8	2	HN+W	-53.7626	82.5532
8	8	HN+W	-43.5735	98.4428
8	9	HN+W	-56.5623	111.657
8	1	MN+W	-44.6104	71.7899
8	7	MN+W	-47.8175	93.5148
8	12	MN+W	-40.3091	68.3212
8	3	LN+W	-62.2525	123.309
8	6	LN+W	-66.0603	118.557
8	11	LN+W	-38.2391	69.8248
16	4	LN	-38.3207	81.1193
16	5	LN	-36.2199	83.8154
16	10	LN	-34.185	78.1685
16	2	HN+W	-27.355	33.6203
16	8	HN+W	-46.006	51.657
16	9	HN+W	-52.4162	22.478
16	1	MN+W	-36.765	63.4302
16	7	MN+W	-43.941	71.1152
16	12	MN+W	-48.6292	82.0933
16	3	LN+W	-32.6673	72.7306
16	6	LN+W	-42.0805	93.7991
16	11	LN+W	-40.7132	78.9014
22	4	LN	-35.7734	72.4162
22	5	LN	-29.9521	71.8277
22	10	LN	-25.3173	52.9881
22	2	HN+W	-17.6169	44.8559
22	8	HN+W	-29.6516	57.4825
22	9	HN+W	-44.1065	43.258
22	1	MN+W	-35.1961	60.121
22	7	MN+W	-30.9935	60.9514
22	12	MN+W	-23.6427	48.6188
22	3	LN+W	-34.3923	71.7112
22	6	LN+W	-39.0643	69.2798
22	11	LN+W	-31.5969	72.9254
29	4	LN	-28.2085	63.1844
29	5	LN	-11.8278	41.5706
29	10	LN	-34.8322	64.3722
29	2	HN+W	-33.1273	73.0712
29	8	HN+W	-39.5643	85.0672
29	9	HN+W	-29.9758	67.9343
29	1	MN+W	-37.2702	63.1502
29	7	MN+W	-41.7011	75.2351
29	12	MN+W	-34.0185	100.078
29	3	LN+W	-33.8931	54.2854
29	6	LN+W	-23.3231	45.77
29	11	LN+W	-38.8277	92.786
37	4	LN	-37.38	67.2711
37	5	LN	-42.4661	64.1847
37	10	LN	-31.531	53.0012
37	2	HN+W	-25.3217	42.7575
37	8	HN+W	-46.3945	54.975
37	9	HN+W	-36.0149	85.8082
37	1	MN+W	-34.3692	48.4209
37	7	MN+W	-30.2036	24.1813
37	12	MN+W	-42.3065	55.8195
37	3	LN+W	-49.2615	60.4721
37	6	LN+W	-50.764	52.9384
37	11	LN+W	-50.2391	99.7733

## Sheet: Symbionts and chl a (Fig. 4)
Day	Tank	Treatment	Algal symbiont cell density (cells/ mg host DW)	Cellular chlorophyll a (µg/ algal cell)	Average colour score (n=3)
1	4	LN	233093	5.69914e-06	1
1	5	LN	218254	5.51535e-06	1
1	10	LN	175865	5.39423e-06	1
1	2	HN+W	95299.3	1.37845e-05	1
1	8	HN+W	182318	6.74855e-06	1
1	9	HN+W	190869	6.93512e-06	1
1	1	MN+W	188939	5.14552e-06	1
1	7	MN+W	205371	8.26675e-06	1
1	12	MN+W	275510	4.13987e-06	1
1	3	LN+W	184602	7.95128e-06	1
1	6	LN+W	231192	5.05541e-06	1
1	11	LN+W	NA	NA	1
15	4	LN	270340	2.98716e-06	1
15	5	LN	175603	4.68563e-06	1
15	10	LN	244103	2.26854e-06	1
15	2	HN+W	166707	1.13537e-05	3
15	8	HN+W	257892	7.18716e-06	3
15	9	HN+W	196055	8.06875e-06	4
15	1	MN+W	235401	4.25133e-06	1
15	7	MN+W	151741	7.16472e-06	1
15	12	MN+W	186078	5.9584e-06	1
15	3	LN+W	182711	5.94584e-06	1
15	6	LN+W	272611	3.96269e-06	1
15	11	LN+W	197285	5.48855e-06	1
37	4	LN	286436	3.21461e-06	1
37	5	LN	179948	4.00042e-06	2
37	10	LN	255289	4.97225e-06	1
37	2	HN+W	354903	5.96684e-06	5
37	8	HN+W	300809	6.63825e-06	5
37	9	HN+W	325500	9.44988e-06	5
37	1	MN+W	196670	7.56743e-06	1
37	7	MN+W	167212	7.93503e-06	1
37	12	MN+W	277291	3.83876e-06	3
37	3	LN+W	150581	7.54111e-06	1
37	6	LN+W	197067	5.12384e-06	2
37	11	LN+W	288208	3.03775e-06	1

## Sheet: All colour scores (Fig. 4c)
Day	Tank	Treatment	coral	Score
1	4	LN	T4.1	1
1	4	LN	T4.2	1
1	4	LN	T4.3	1
1	5	LN	T5.1	1
1	5	LN	T5.2	1
1	5	LN	T5.3	1
1	10	LN	T10.1	1
1	10	LN	T10.2	1
1	10	LN	T10.3	1
1	2	HN+W	T2.1	1
1	2	HN+W	T2.2	1
1	2	HN+W	T2.3	1
1	8	HN+W	T8.1	1
1	8	HN+W	T8.2	1
1	8	HN+W	T8.3	1
1	9	HN+W	T9.1	1
1	9	HN+W	T9.2	1
1	9	HN+W	T9.3	1
1	1	MN+W	T1.1	1
1	1	MN+W	T1.2	1
1	1	MN+W	T1.3	1
1	7	MN+W	T7.1	1
1	7	MN+W	T7.2	1
1	7	MN+W	T7.3	1
1	12	MN+W	T12.1	1
1	12	MN+W	T12.2	1
1	12	MN+W	T12.3	1
1	3	LN+W	T3.1	1
1	3	LN+W	T3.2	1
1	3	LN+W	T3.3	1
1	6	LN+W	T6.1	1
1	6	LN+W	T6.2	1
1	6	LN+W	T6.3	1
1	11	LN+W	T11.1	1
1	11	LN+W	T11.2	1
1	11	LN+W	T11.3	1
15	4	LN	T4.1	1
15	4	LN	T4.2	1
15	4	LN	T4.3	1
15	5	LN	T5.1	1
15	5	LN	T5.2	1
15	5	LN	T5.3	1
15	10	LN	T10.1	1
15	10	LN	T10.2	1
15	10	LN	T10.3	1
15	2	HN+W	T2.1	3
15	2	HN+W	T2.2	3
15	2	HN+W	T2.3	3
15	8	HN+W	T8.1	3
15	8	HN+W	T8.2	3
15	8	HN+W	T8.3	3
15	9	HN+W	T9.1	4
15	9	HN+W	T9.2	4
15	9	HN+W	T9.3	4
15	1	MN+W	T1.1	1
15	1	MN+W	T1.2	1
15	1	MN+W	T1.3	1
15	7	MN+W	T7.1	1
15	7	MN+W	T7.2	1
15	7	MN+W	T7.3	1
15	12	MN+W	T12.1	1
15	12	MN+W	T12.2	1
15	12	MN+W	T12.3	1
15	3	LN+W	T3.1	1
15	3	LN+W	T3.2	1
15	3	LN+W	T3.3	1
15	6	LN+W	T6.1	1
15	6	LN+W	T6.2	1
15	6	LN+W	T6.3	1
15	11	LN+W	T11.1	1
15	11	LN+W	T11.2	1
15	11	LN+W	T11.3	1
37	4	LN	T4.1	1
37	4	LN	T4.2	1
37	4	LN	T4.3	1
37	5	LN	T5.1	2
37	5	LN	T5.2	2
37	5	LN	T5.3	2
37	10	LN	T10.1	1
37	10	LN	T10.2	1
37	10	LN	T10.3	1
37	2	HN+W	T2.1	5
37	2	HN+W	T2.2	5
37	2	HN+W	T2.3	5
37	8	HN+W	T8.1	5
37	8	HN+W	T8.2	5
37	8	HN+W	T8.3	5
37	9	HN+W	T9.1	5
37	9	HN+W	T9.2	5
37	9	HN+W	T9.3	5
37	1	MN+W	T1.1	1
37	1	MN+W	T1.2	1
37	1	MN+W	T1.3	1
37	7	MN+W	T7.1	1
37	7	MN+W	T7.2	1
37	7	MN+W	T7.3	1
37	12	MN+W	T12.1	3
37	12	MN+W	T12.2	3
37	12	MN+W	T12.3	3
37	3	LN+W	T3.1	1
37	3	LN+W	T3.2	1
37	3	LN+W	T3.3	1
37	6	LN+W	T6.1	2
37	6	LN+W	T6.2	2
37	6	LN+W	T6.3	2
37	11	LN+W	T11.1	1
37	11	LN+W	T11.2	1
37	11	LN+W	T11.3	1

## Sheet: Isotope ratios (Fig. 5 + 6)
Day	Tank	Treatment	C:N ratio	%C	%N	δ15N	δ13C
1	4	LN	11.2049	29.641	2.645	8.68	-21.548
1	5	LN	11.2548	29.879	2.655	8.429	-22.13
1	10	LN	10.7215	31.554	2.943	8.123	-22.551
1	2	HN+W	9.21071	26.97	2.928	8.972	-21.364
1	8	HN+W	10.2734	28.444	2.769	7.806	-22.643
1	9	HN+W	9.31985	24.183	2.595	15.74	-21.914
1	1	MN+W	9.41541	27.405	2.911	8.685	-21.712
1	7	MN+W	9.30927	31.559	3.39	10.084	-21.448
1	12	MN+W	10.7109	31.433	2.935	7.958	-21.359
1	3	LN+W	9.91153	30.282	3.055	8.91	-22.725
1	6	LN+W	10.1111	30.318	2.999	9.175	-20.516
1	11	LN+W	10.2846	30.051	2.922	8.206	-21.253
15	4	LN	NA	NA	2.527	7.245	NA
15	5	LN	11.139	36.837	3.307	8.112	-22.884
15	10	LN	12.1511	39.229	3.228	8.174	-22.865
15	2	HN+W	8.60319	32.051	3.725	8.135	-21.477
15	8	HN+W	8.96143	31.93	3.563	8.205	-21.532
15	9	HN+W	7.64987	29.474	3.853	9.089	-20.655
15	1	MN+W	11.3297	35.975	3.175	7.608	-21.848
15	7	MN+W	11.2006	32.096	2.866	7.555	-22.608
15	12	MN+W	8.98831	32.134	3.575	8.644	-21.931
15	3	LN+W	10.7346	37.14	3.46	8.225	-21.897
15	6	LN+W	11.947	33.804	2.829	0.373	-22.542
15	11	LN+W	9.30029	37.888	4.074	8.364	-22.265
37	4	LN	10.3307	32.149	3.112	7.251	-22.127
37	5	LN	11.9475	37.374	3.128	6.695	-22.741
37	10	LN	12.0159	34.812	2.897	6.396	-24.048
37	2	HN+W	8.69407	41.29	4.749	8.737	-22.945
37	8	HN+W	8.44315	38.044	4.506	9.289	-21.853
37	9	HN+W	6.71657	35.013	5.213	8.567	-21.469
37	1	MN+W	9.20917	38.487	4.179	7.501	-22.545
37	7	MN+W	9.47941	35.524	3.748	7.601	-23.314
37	12	MN+W	10.0178	31.907	3.185	7.678	-21.87
37	3	LN+W	10.5596	35.332	3.346	7.503	-22.856
37	6	LN+W	10.3414	39.618	3.831	7.121	-23.399
37	11	LN+W	NA	NA	NA	NA	NA

## Sheet: Nitrate concentrations (Fig. S)
Day	Tank	Treatment	Nitrate concentration (uM)
1	4	LN	0.462063
1	5	LN	0
1	10	LN	0
1	2	HN+W	0.159325
1	8	HN+W	0.2266
1	9	HN+W	0.260237
1	1	MN+W	0.125687
1	7	MN+W	0
1	12	MN+W	0.731162
1	6	LN+W	0.260237
1	11	LN+W	0
1	3	LN+W	0.63025
4	4	LN	1.40391
4	5	LN	1.10117
4	10	LN	0.394788
4	2	HN+W	0.159325
4	8	HN+W	0
4	9	HN+W	1.40391
4	1	MN+W	2.07666
4	7	MN+W	0.327513
4	12	MN+W	0.159325
4	6	LN+W	1.23572
4	11	LN+W	0.7648
4	3	LN+W	0.697525
8	4	LN	0
8	5	LN	0.159325
8	10	LN	0.529337
8	2	HN+W	20.5773
8	8	HN+W	17.3481
8	9	HN+W	27.6748
8	1	MN+W	0.731162
8	7	MN+W	0.63025
8	12	MN+W	0.63025
8	6	LN+W	0
8	11	LN+W	0
8	3	LN+W	2.41304
11	4	LN	0.89935
11	5	LN	0
11	10	LN	0.293875
11	2	HN+W	24.042
11	8	HN+W	23.2683
11	9	HN+W	51.2211
11	1	MN+W	1.50482
11	7	MN+W	0.024775
11	12	MN+W	2.71577
11	6	LN+W	0.562975
11	11	LN+W	0
11	3	LN+W	2.00939
16	4	LN	0
16	5	LN	0
16	10	LN	0
16	2	HN+W	28.2803
16	8	HN+W	32.3168
16	9	HN+W	31.3749
16	1	MN+W	1.13481
16	7	MN+W	1.53846
16	12	MN+W	1.23572
16	6	LN+W	0
16	11	LN+W	0.024775
16	3	LN+W	0.89935
18	4	LN	0
18	5	LN	0
18	10	LN	1.33664
18	2	HN+W	21.9228
18	8	HN+W	20.4764
18	9	HN+W	27.1702
18	1	MN+W	3.32125
18	7	MN+W	3.4558
18	12	MN+W	4.02764
18	6	LN+W	0
18	11	LN+W	0
18	3	LN+W	1.303
22	4	LN	0
22	5	LN	0
22	10	LN	0
22	2	HN+W	24.2101
22	8	HN+W	27.473
22	9	HN+W	30.3994
22	1	MN+W	4.12855
22	7	MN+W	4.5322
22	12	MN+W	3.96036
22	6	LN+W	0
22	11	LN+W	0
22	3	LN+W	0
25	4	LN	0.529338
25	5	LN	0
25	10	LN	0
25	2	HN+W	30.6685
25	8	HN+W	32.9895
25	9	HN+W	25.0847
25	1	MN+W	3.11942
25	7	MN+W	3.08579
25	12	MN+W	3.11942
25	6	LN+W	0.293875
25	11	LN+W	0
25	3	LN+W	1.33664
29	4	LN	1.0339
29	5	LN	0.63025
29	10	LN	0.2266
29	2	HN+W	25.3875
29	8	HN+W	27.1702
29	9	HN+W	24.2438
29	1	MN+W	3.48944
29	7	MN+W	3.82581
29	12	MN+W	2.98487
29	6	LN+W	0.462062
29	11	LN+W	0.09205
29	3	LN+W	2.07666
32	4	LN	0.394787
32	5	LN	0.159325
32	10	LN	0
32	2	HN+W	32.014
32	8	HN+W	34.6378
32	9	HN+W	35.6805
32	1	MN+W	3.82581
32	7	MN+W	2.95124
32	12	MN+W	3.28761
32	6	LN+W	0.2266
32	11	LN+W	0
32	3	LN+W	0.529338
36	10	LN	0.428425
36	4	LN	0.024775
36	5	LN	0
36	2	HN+W	27.3384
36	8	HN+W	30.5004
36	9	HN+W	36.4878
36	1	MN+W	4.2631
36	12	MN+W	2.85032
36	7	MN+W	2.95124
36	11	LN+W	0
36	3	LN+W	0.192963
36	6	LN+W	0.663887
37	4	LN	0.596612
37	5	LN	10.7551
37	10	LN	1.00026
37	2	HN+W	44.729
37	8	HN+W	32.4513
37	9	HN+W	34.806
37	1	MN+W	5.40677
37	7	MN+W	6.24771
37	12	MN+W	3.4558
37	6	LN+W	1.33664
37	11	LN+W	0.697525
37	3	LN+W	1.63937

## Sheet:  RGB values (Fig. S3)
Day	Tank	Treatment	Red	Green	Blue
1	2	HN+W	146	128.75	123.25
1	8	HN+W	168.25	149.25	142
1	9	HN+W	174	145.5	119.25
5	2	HN+W	164.75	137.25	117
5	8	HN+W	202.5	179.25	153.5
5	9	HN+W	206.75	190.25	177.25
11	2	HN+W	186.75	168.25	144.25
11	8	HN+W	186.5	176.25	163.5
11	9	HN+W	183	168.25	156.25
17	2	HN+W	180.75	172.75	161.75
17	8	HN+W	169.75	160	152
17	9	HN+W	186.75	178.25	168
24	2	HN+W	184.25	174.5	167.5
24	8	HN+W	148.25	143.25	143.5
24	9	HN+W	168.75	165.75	163.25
31	2	HN+W	157.5	148.25	145.5
31	8	HN+W	150.75	153.75	159
31	9	HN+W	178	179.75	178.25
37	2	HN+W	168.25	174	179
37	8	HN+W	184	198.25	212
37	9	HN+W	175	170	167.25
